# Supplementary material for: Reliability and agreement of a novel portable laser height metre
Source: PLoS One. 2020 Apr 8;15(4):e0231449. doi: 10.1371/journal.pone.0231449 (PMC7141692; doi:10.1371/journal.pone.0231449)
Supplement: S2 Appendix — (XLSX) [file pone.0231449.s002.xlsx]

## Sheet: Ark1
id	sex	age	las1_r1_test	las2_r1_test	las3_r1_test	las1_r2_test	las2_r2_test	las3_r2_test	stad1_r1_test	stad2_r1_test	stad3_r1_test	stad1_r2_test	stad2_r2_test	stad3_r2_test	las1_r1_retest	las2_r1_retest	las3_r1_retest	las1_r2_retest	las2_r2_retest	las3_r2_retest	stad1_r1_retest	stad2_r1_retest	stad3_r1_retest	stad1_r2_retest	stad2_r2_retest	stad3_r2_retest
1	1	23	170.1	170	170.3	170	169	169.1	169.7	169.8	169.9	169.9	169.8	169.9	170.3	170.4	170.4	170.4	169.9	169.9	169.9	169.8	169.8	170	170.2	170
2	1	23	170.7	170.9	170.8	171	171.3	170.9	170.5	170.5	170.4	170.7	170.6	170.6	170.6	171	171	171.2	171.1	170.8	170.5	170.5	170.5	170.7	170.7	170.9
3	1	25	168.9	169.2	169.3	169.3	169.6	169.5	169	169.3	169.3	169.4	169.5	169.7	169.6	169.8	169.8	169.5	169.9	169.8	169.4	169.5	169.7	169.5	169.6	169.8
4	1	24	163.8	164.1	164.1	164.1	164.3	164.5	163.8	163.9	164.2	164.4	164.1	164.2	164.3	164.3	164.2	164.2	164	164.1	163.6	163.8	163.9	164.2	164.1	163.9
5	1	22	167	167	167.1	166.8	167.2	167.4	167.1	167	167.2	167.3	167.2	167.2	167.7	167.3	167.4	167.1	167.3	167.6	167.4	167.4	167.4	167.2	167.2	167.2
6	0	55	184.1	184.3	184.6	184.2	184.3	184.4	184.1	184.2	184.3	184.3	184.3	184.3	184.7	184.6	184.6	184.3	184.3	184.5	184.3	184.1	183.9	188.4	184.2	184.1
7	1	22	174.6	173.9	174.4	174.2	174.4	174.4	174.6	174.7	174.4	174.4	174.5	174.4	174.5	174.6	174.6	174.6	174.8	174.4	174.6	174.4	174.7	174.8	174.7	174.9
8	1	23	164.9	165.3	165.3	164.8	164.6	164.9	165	164.8	164.9	164.8	164.6	164.7	164.7	165.1	164.9	164.4	164.7	164.9	164.7	164.8	164.8	164.8	164.9	164.9
9	0	25	189	188.9	188.6	188.8	188.9	188.7	189.1	188.9	188.9	188.9	189	188.9	189.2	189.1	189.3	188.9	189.1	189.1	188.8	189.2	189	188.9	188.9	188.8
10	1	22	167.8	167.7	167.7	167.2	167.4	167.1	166.4	167	166.4	166.9	166.4	166.3	167.4	167.4	167.6	166.2	167.2	167.4	167.2	167.7	167.5	166.6	166.5	166.9
11	0	26	181.6	181.4	181.1	181	180.5	180.7	181.2	181.1	180.9	181.2	181.1	181.4	181	180.7	181.1	181.1	181.1	181.2	181.3	181.2	181.4	181.4	181.3	181.3
12	1	24	172	171.8	171.3	171.8	172.4	172	171.7	171.6	171.6	172.2	171.8	172	171.9	172	171.9	172	172.4	171.9	171.7	171.9	171.8	172.3	171.8	171.7
13	1	22	168.4	168.5	169	167.8	168.1	167.7	167.9	168.1	168	167.9	167.8	167.5	168.3	167.9	167.8	168.4	168.3	168.4	168.3	168.1	168.1	168.3	168.1	168
14	1	24	174.3	174	174	174.7	174.4	174.2	174	174.4	174.4	174.3	174.4	174.5	174.3	174.3	173.8	174.2	174.1	174	174	174.1	173.9	174.1	174.2	174.4
15	0	23	188.4	188.2	188.2	188.3	188.2	188.1	188.1	188.4	188.2	188.1	188.2	188.2	188.3	188.2	188.4	188.2	187.9	188.2	188.2	188.4	188.1	188.3	188.1	188.1
16	0	22	186.8	186.4	186.3	186.7	187	186.9	186.9	186.9	187	186.9	187.1	187.1	187.1	187.2	187.3	187.2	187.1	187.2	186.9	186.9	187	187.2	187	186.9
17	0	21	180.5	180.6	180.6	179.9	180.2	180.1	180.8	181	181.5	180.8	181.2	181.2	180.9	180.9	181.2	181	180.8	181	181	181.1	181	181.3	181	181
18	1	23	164.5	164.8	164.9	164.4	164.3	164.6	164.8	165.1	164.8	164.6	165.1	165.3	165.3	165.3	165.5	165.3	165.4	165.4	164.8	165.2	165.3	165.5	165.2	165.4
19	1	23	161.6	161.8	162	161.8	161.9	161.9	161.7	161.6	161.7	161.6	161.7	161.6	162	162	162.1	161.8	162.1	161.8	161.8	162	161.8	161.8	161.9	161.7
20	0	29	177.8	177.2	177.5	177.8	177.4	177.4	177.1	177.4	177.3	177	177.3	177	177	177.2	177.2	177	177	177.2	177.1	177	176.8	176.4	176.8	177
21	0	23	190.1	190.5	190.5	190.5	190	190	190.2	190.5	190.4	190.4	190.7	190.4	190.5	190.8	190.6	190.1	190.2	190.3	190.6	190.6	190.2	190.7	190.6	190.5
22	0	21	175.2	175	175.1	175.2	175.2	175	175.1	175.1	175.1	175.4	175.1	175.2	175.5	175.4	175.6	175.3	175.2	175.3	175.5	175.2	175.1	175.6	175.6	175.5
23	1	53	161.9	162	161.9	161.9	162	161.7	161.9	162.2	162	161.9	162.2	162	162.4	162.4	162.9	162.9	162.9	162.9	162.4	162.5	162.4	162.4	162.5	162.4
24	1	22	173.9	174	173.6	174	173.8	173.9	174	173.9	173.9	174.2	174.2	174.2	174.7	174.4	174.4	174.5	174.5	174.6	174.4	174.3	174.4	174.4	174.4	174.4
25	0	26	184.5	184.1	184.1	184.4	184.4	184.5	184.4	184.4	184.1	184.5	184.5	184.5	184.6	184.4	184.6	184.3	184.5	184.4	184.5	184.6	184.4	184.6	184.6	184.7
26	0	29	184.9	185.5	185.5	184.8	184.7	185	185.2	185.5	185.3	185	185.1	185	185.3	185.6	185.7	185.4	185.6	184.9	185.3	185.4	185	185.2	185.2	185.4
27	1	25	181.6	181.5	181.6	181.7	181.8	181.7	181.4	181.7	181.7	181.9	181.8	181.9	181.5	181.6	181.7	181.9	181.7	181.7	181.7	181.8	181.8	181.7	181.6	181.7
28	0	29	187.1	187.3	187.1	187.2	186.9	186.9	187.3	187.4	187.2	187.3	187.3	187.2	187.5	187.3	187.5	187.3	187.2	187.1	187.1	187.1	187.1	187.3	187.3	187
29	1	19	170.7	170.7	170.8	169.5	169.5	169.8	170.1	169.9	169.8	170.5	170.3	170.2	169.7	169.8	169.8	169.8	169.6	169.8	169.6	169.4	169.7	169.8	170	170.5
30	1	18	162.7	162.9	163	163.1	163.1	163.1	163	162.9	162.8	163.3	163.3	163.2	163.3	163.1	163.2	163.1	163.2	163.1	163.3	163.3	163.3	163.4	163.3	163.3
31	1	56	163.5	163.8	163.8	163.8	163.9	163.9	163.7	163.7	163.7	163.9	164	163.9	164	164.1	164.1	164.1	164.2	164.1	164.2	164	164.1	164	163.9	163.9
32	0	23	182.3	182.1	182.2	181.9	182	182.1	182	182.1	182	182.2	182.2	182.2	182.4	182.5	182.5	182.3	182.3	182.1	181.9	182.2	182.1	182.1	182.1	182.1
	Sex:
	0 = Male
	1 = Female
	Age is reported in years
	Height is reported in centimetres
	One outlier (ID-6 retest stadiometer rater 2) was found and replaced with the mean of the remaining two measurements equal to 184.15 cm
